# Supplementary material for: Underutilization of albuminuria screening in adults with diabetes mellitus or hypertension: a systematic review and meta-analysis
Source: BMC Nephrol. 2025 Dec 4;27:18. doi: 10.1186/s12882-025-04672-5 (PMC12781434; doi:10.1186/s12882-025-04672-5)
Supplement: Supplementary file 2 — Supplementary Material 2 [file 12882_2025_4672_MOESM2_ESM.xlsx]

## Sheet: Sheet1
Study ID	Q1	Q2	Q3	Q4	Q5	Q6	Q7	Q8	Q9	Overall
Król et al. (2009)	Yes	Yes	Yes	Yes	Yes	Yes	Yes	Yes	No	Low
Kissmeyer et al. (1999)	No	No	Yes	Yes	Unclear	Yes	Yes	Yes	N/A	Moderate
Guthrie & Lott (1993)	No	Unclear	Yes	Yes	Yes	Yes	Yes	Yes	N/A	Moderate
Forsblom et al. (1992)	No	Yes	No	Yes	No	Yes	Yes	Yes	Yes	Moderate
Soegondo et al. (2009)	Yes	Yes	Yes	Yes	Yes	Yes	Yes	Yes	N/A	Low
McCullough et al. (2008)	No	Unclear	Yes	Yes	Unclear	Yes	Yes	Yes	N/A	Moderate
Thomas (2008)	Yes	Yes	Yes	Yes	No	Yes	Yes	N/A	N/A	Moderate
Pappachan et al. (2008)	No	Yes	No	Yes	N/A	Yes	Yes	Yes	Yes	High
Herrera Valdés et al. (2010)	Yes	Yes	Yes	Yes	No	Yes	Yes	Yes	Yes	Low
Ghafari et al. (2010)	No	No	Yes	Yes	Yes	Yes	Yes	Yes	Unclear	Moderate
Chu et al. (2023)	Yes	Unclear	Yes	Yes	Yes	Yes	Yes	Yes	N/A	Low
Lee et al. (2019)	Yes	Yes	Yes	Yes	Yes	Yes	Yes	Yes	N/A	Low
Alfego et al. (2021)	No	No	Yes	Yes	Yes	Yes	Yes	Yes	N/A	Low
Shin et al. (2021)	Unclear	Unclear	Yes	Yes	No	Yes	Yes	Yes	N/A	Moderate
Stempniewicz et al. (2021)	Yes	Yes	Yes	Yes	Yes	Yes	Yes	Yes	N/A	Low
Flood et al. (2018)	No	No	Yes	Yes	Yes	Yes	Yes	Unclear	Yes	Moderate
Burrows et al. (2018)	Yes	No	Yes	Yes	Yes	Yes	Yes	Yes	N/A	Low
Dash et al. (2018)	No	Yes	Yes	Yes	Yes	Yes	Yes	Unclear	N/A	Moderate
Otieno et al. (2020)	No	Yes	Yes	Yes	Yes	Yes	Yes	Yes	N/A	Low
Polónia et al. (2016)	Yes	Yes	Yes	Yes	Yes	Yes	Yes	Yes	Yes	Low
Major et al. (2015)	Yes	Unclear	Yes	Yes	Yes	Yes	Yes	Yes	Unclear	Low
Kang et al. (2016)	Yes	Yes	Yes	Yes	Yes	Yes	Yes	Yes	N/A	Low
Wong et al. (2017)	No	No	Yes	Yes	Yes	Yes	Yes	Yes	N/A	Moderate
Ong et al. (2013)	No	No	Yes	Yes	Yes	Yes	Yes	Yes	N/A	Moderate
Chiang et al. (2011)	Yes	Yes	Yes	Yes	Yes	Yes	Yes	Yes	Unclear	Low
Ležaić et al. (2011)	Yes	Yes	Yes	Yes	Yes	Yes	Yes	Yes	N/A	Low
Gouda et al. (2011)	Yes	No	Yes	Yes	No	Yes	Yes	Yes	Yes	Moderate
Codreanu et al. (2012)	Yes	Yes	Yes	Yes	Yes	Yes	Yes	Unclear	Unclear	Low
van der Meer et al. (2010)	Yes	Yes	Yes	Yes	Yes	Yes	Yes	Yes	Yes	Low
Medina et al. (2012)	No	No	Yes	Yes	Yes	Yes	Yes	Yes	Unclear	Moderate
